# Supplementary material for: Subungual Melanoma: A Single Institution Experience
Source: Med Sci (Basel). 2021 Sep 15;9(3):57. doi: 10.3390/medsci9030057 (PMC8482220; doi:10.3390/medsci9030057)
Supplement: Supplementary file 1 [file medsci-09-00057-s001.zip]

Archive with 1 entries (1 files):
- medsci-1337366-supplementary.pdf
